# Supplementary material for: CD4 derived double negative T cells prevent the development and progression of nonalcoholic steatohepatitis
Source: Nat Commun. 2021 Jan 28;12:650. doi: 10.1038/s41467-021-20941-x (PMC7844244; doi:10.1038/s41467-021-20941-x)
Supplement: Supplementary file 4 — Source Data [file 41467_2021_20941_MOESM4_ESM.xlsx]

## Sheet: Fig.1
1b	Weight
	NCD						HFD						HFD+cDNT
0 week	22.4	24.3	24	24.1	21.6	23.28	23	25.3	22.2	24.6	22.6	23.54	23.6	22.6	22.3	23.8	22.2	22.9
2 week	23	26.9	24.4	24.4	22.6	24.26	26.1	28.7	25.8	27.8	25.5	26.78	26.6	24.3	25.4	27.6	26.7	26.12
4 week	24.3	28.2	25.2	27.5	22.8	25.6	29.1	30.6	28.6	32	28.4	29.74	30.3	29.6	31.3	30	29.5	30.14
6 week	25.3	27.6	26.1	26.5	25	26.1	31.7	33.7	31.8	34	33.1	32.86	35	33.6	33.5	33.6	32.4	33.62	P value
8 week	26.6	27.2	25.2	27.1	26.1	26.44	36.8	36	36.6	36.4	36.5	36.46	34.2	36.9	36.1	36	36.3	35.9	HFDVSDNT
10 week	24.9	30	26	28.3	24.7	26.78	39	40.3	41.6	40.3	38.6	39.96	37.8	37.9	35.7	37	37.7	37.22	p=0.012
12 week	26	29.5	26.3	29.3	25.8	27.38	42.4	47.9	47.1	46.4	39.5	44.66	38.8	38.8	36.3	39.1	37.3	38.06	0.000266
14 week	26.5	29.9	27	29.3	26.6	27.86	43.9	50	48.5	52.5	43.7	47.72	39.3	39.1	37	41.7	39.1	39.24	3.8e-05
16 week	27	30.3	27.4	29.7	27	28.28	45.9	52	50.5	53.5	45	49.38	40.3	38.1	39	41.5	40	39.78	5e-06
1d
	NCD						HFD						HFD+cDNT
24h	2.5	3.6	4.1	3.8	3.2	2.8	3.09	2.19	3.77	4.05	2.5	3.8	2.78	4.05	3.46	3.7	3.05	3.89
72h	8.1	9.2	10.6	9.8	8.7	9.3	9	8.4	11	10.1	9.05	10.2	8.1	11.8	10.1	10.8	9.2	11
1e																			P value
	NCD						HFD						HFD+cDNT						NCDVSHFD	HFDVScDNT
Liver	1.6	2	1.2	1.6	1.4	1.3	3	2.85	2.2	2.7	3.2	3.3	1.42	1.7	1.4	1.1	1.3	1.5	4e-06	1e-06
VAT	0.35	0.55	0.4	0.43	0.33	0.3	2.83	3.53	3.53	3.3	3.9	3.6	2.6	1.8	2.8	2.73	2.3	2.5	4e-06	1e-06
1f																			P value
	NCD						HFD						HFD+cDNT						NCDVSHFD	HFDVScDNT
8 week	3.6	3.9	3.4	4.1	3.4	3.68	4.5	3.7	4.9	5.6	3.8	4.5	4	3.8	4.8	3.6	5.2	4.28	0.048162	0.781106
16 week	5.1	4.8	4.9	4.9	4.7	4.88	7.9	9.3	10.1	7.7	9.7	8.94	8.6	8.4	6.9	7.2	7.8	7.775	9.6872e-08	0.024939
1g																			P value
	NCD						HFD						HFD+cDNT						HFDVScDNT
0min	5.7	5.8	4.9	4.9	4.7	5.2	7.9	9.3	10.1	7.7	9.7	8.9	8.6	8.4	6.9	9.2	8.3	8.1
30min	20.3	20.1	23.2	24.3	20.7	21.7	28.1	34.6	34.6	35	37.5	33.9	31.7	30.6	29.4	32	30.9	31.9
60min	13.5	12.1	11.1	13.4	14.3	12.9	27	30.9	28.6	33.6	33.7	30.8	22.6	26.4	25.9	30.5	26.3	25.8	0.036674
90min	9.5	9.4	8.8	7	10.1	8.9	20.6	25.3	21.4	32	32.2	26.3	12.2	22.3	17	25.1	19.1	18.5	0.014858
120min	7.5	7.3	7.4	5	9.1	7.3	15.3	20.3	20.8	29.4	29.8	23.1	8.7	17.6	14.3	17.9	14.6	14	0.004056
150min	5	6.7	7.5	8.1	6.8	6.8	12.2	17.2	16.2	26.8	27.3	19.9	7.8	14.8	11.8	10.7	11.3	10.9	0.003103
1h																			P value
	NCD						HFD						HFD+cDNT						HFDVScDNT
0	100	100	100	100	100	100	100	100	100	100	100	100	100	100	100	100	100	100
30	45.68	33.93	25.27	36.79	41.9	36.72	97.41	100.87	92.74	89.05	90.84	94.1	61.37	61.18	69.77	57.98	59.58	62.57	8.5761e-08
60	29.69	15.36	28.63	20.15	23.65	23.5	85.34	91.23	87.1	76.64	79.39	83.85	57.95	54.12	62.79	59.66	57.61	58.63	2.7369e-07
90	34.57	25.89	28.71	29.86	25.8	28.97	100.86	102.63	85.49	83.21	84.74	90.13	65.9	51.76	79.07	55.46	60.89	63.05	2.9e-05
120	51.82	41.07	36.36	46.36	31.18	41.36	108.62	112.82	93.55	79.57	97.71	98.35	77.27	56.47	74.42	60.5	69.52	67.18	9.7e-05
1i
ALT	NCD	HFD	HFD+cDNT		AST	NCD	HFD	HFD+cDNT		TG	NCD	HFD	HFD+cDNT
	57.8676	62.072	46.11			43.8212	58.2368	51.6419			1.17702	2.641	1.28591
	27.3922	48.9145	50.8325			57.4832	55.2537	60.5289			1.83334	2.10735	1.94223
	32.1205	82.9844	30.3663			48.1604	58.9956	48.8463			1.50518	2.37418	1.61407
	31.036	78.0668	32.6203			39.105	50.2337	32.156			1.48502	2.8076	1.48502
	31.5758	92.7891	30.3663			30.536	67.6865	39.105			1.65162	2.641	1.45103
P value	35.5986	102.299	37.9655		P value	38.9847	62.8679	45.3689		P value	1.75345	2.90943	1.54565
NCDVSHFD	0.000297				NCDVSHFD	0.015034				NCDVSHFD	1.3e-05
HFDVScDNT	0.000491				HFDVScDNT	0.045225				HFDVScDNT	1.1e-05
1k
NAS score		S	B	I	NAS	NAS score					Oil red o staining				Sirius red staining				a-SMA staining				Mean adipocytes diameter
	NCD-1	0	0	0	0		NCD	HFD	HFD+cDNT		NCD	HFD	HFD+cDNT		NCD	HFD	HFD+cDNT		NCD	HFD	HFD+cDNT		NCD	HFD	HFD+cDNT
	NCD-2	0	0	0	0		0	6	2		0.055	65.8776	34.284		1.056	2.7742	1.475		0.4416	2.0134	0.4145		61.869	120.389	118.24
	NCD-3	0	0	0	0		0	6	1		2.4574	60.1772	38.3398		1.2694	2.1572	1.9844		0.4674	1.4276	0.453667		57.2144	120.012	89.7834
	NCD-4	0	0	0	0		0	6	3		2.5082	54.6452	30.4184		1.6572	2.1722	1.6794		0.4278	1.4936	0.557333		59.5133	117.591	94.5216
	NCD-5	0	0	0	0		0	5	2		2.0118	66.1872	37.869		0.9842	2.4934	1.9792		0.4892	1.4276	0.736167		57.3223	124.377	97.7516
	NCD-6	0	0	0	0		0	5	2		3.6088	60.3906	40.6352		0.5708	3.4088	1.8478		0.357	1.7064	0.399167		57.6089	125.859	95.4403
	HFD-1	2	2	2	6	P value	0	6	2	P value	5.298	61.6142	38.595	P value	0.8176	2.3722	1.8744	P value	0.3502	1.58115	0.564143	P value	56.278	131.826	90.9688
	HFD-2	2	2	2	6	NCDVSHFD	0.000653			NCDVSHFD	5.8013e-09			NCDVSHFD	1e-05			NCDVSHFD	8.2991e-09			NCDVSHFD	5.9271e-09
	HFD-3	2	2	2	6	HFDVScDNT	0.000275			HFDVScDNT	1.2202e-08			HFDVScDNT	0.007362			HFDVScDNT	1.4197e-08			HFDVScDNT	2.9e-05
	HFD-4	2	1	2	5
	HFD-5	2	2	1	5
	HFD-6	2	2	2	6
	cDNT-1	1	1	0	2
	cDNT-2	0	1	0	1
	cDNT-3	1	1	1	3
	cDNT-4	1	1	0	2
	cDNT-5	1	1	0	2
	cDNT-6	1	0	1	2
1l					1m
	NCD	HFD	HFD+cDNT
	75.9027	134.318	135.574
	97.6466	171.5	122.962
	121.406	191.941	134.892
	98.3184	140.76	106.963
	138.82	141.593	92.9864
P value	67.0704	134.929	116.491
NCDVSHFD	0.003165
HFDVScDNT	0.048317
1m																			P value
	NCD						HFD						HFD+cDNT						NCDVSHFD	HFDVScDNT
A-sma	0.976766	0.500068	1.52317	1.04093	0.707289	1.25178	1.90884	1.76041	2.3948	2.08677	1.25201	1.17966	0.926988	0.861008	0.985386	0.773384	0.962491	0.677031	0.005226	0.001389
Col1a1	0.784252	0.993392	1.22236	0.772581	1.29881	0.92861	1.44081	2.0755	2.45024	1.45602	1.36449	1.11572	1.19707	1.30867	1.32381	0.624783	0.923206	0.840786	0.016995	0.024062
Col3a1	0.822581	0.967856	1.20956	0.811786	1.26768	0.920533	1.53269	1.72506	2.23714	1.55164	1.49913	1.3461	1.32392	1.20314	0.837691	1.2038	1.02286	0.557547	0.002198	0.003024
Tgfb	0.981896	0.763167	1.25494	0.994314	1.02568	0.980002	1.98984	1.51419	2.09476	2.37867	1.02329	1.53664	1.47961	1.43277	1.74206	0.982761	1.17299	1.13735	0.003962	0.100811
1n																			P value
	NCD						HFD						HFD+cDNT						NCDVSHFD	HFDVScDNT
IFN-r	17.4136	6.4421	13.0356	14.5699	12.2971	12.3579	19.5974	28.2973	17.4136	25.6399	21.7694	22.537	14.068	16.6453	19.0932	17.4136	18.055	17.5897	0.000268	0.0291
TNF-a	4.80945	1.97734	5.09331	4.12587	3.96003	3.95129	9.65093	9.93678	8.58418	9.02178	9.39063	9.32158	4.80945	2.54282	6.72364	7.00828	5.27105	5.12479	2e-06	5.5e-05
IL-2	9.50667	7.22172	2.50516	6.00594	6.30987	6.31288	32.1807	18.0606	26.6178	28.1286	25.6197	26.1259	21.3179	7.22172	27.202	18.2873	18.5072	18.0126	9e-06	0.034725
IL-5	2.4276	1.69713	2.4276	2.03575	2.14702	2.01583	3.59288	3.69986	2.95464	3.2659	3.41579	3.31289	3.11349	3.90496	2.21801	2.84888	2.27133	2.14785	0.000685	0.075036
IL-6	4.0315	1.26812	2.52637	2.15988	2.60866	2.45987	13.206	7.7159	9.33272	10.0112	10.0849	10.0259	8.91258	2.36499	8.509	4.7309	6.12937	5.9459	9e-06	0.004854
IL-9	41.2846	96.8805	151.535	99.1588	96.5667	95.6382	330.295	390.292	205.298	325.259	308.628	311.959	118.855	79.7313	205.82	161.473	141.47	130.126	3e-06	3.6e-05
IL-13	1.61789	1.66956	1.56621	1.25172	1.52635	1.25868	1.51451	1.72121	1.61789	1.35987	1.61787	1.55699	1.41105	1.51451	1.51451	1.87605	1.57903	1.5879	0.635641	0.983231
IL-17A	3.09054	2.57142	1.81031	3.68559	2.78947	2.68792	4.74063	6.40203	6.15125	5.126	5.76464	5.63299	3.35362	2.70032	4.70412	5.68432	4.1106	4.01289	3.9e-05	0.010332
IL-17F	0.881255	0.00821	1.25981	0.895127	0.716425	0.712584	1.80774	2.41129	1.641	1.96258	1.95334	1.95588	1.13333	0.505336	1.76865	0.722489	1.03245	1.00033	0.000144	0.001753
IL-21	1.776	2.01442	18.2584	8.12586	7.34962	7.12569	6.28572	0.920339	9.21221	6.01286	5.47276	5.52182	6.38038	0.807	4.20311	9.72004	4.68394	5.12587	0.719027	0.983336
IL-22	4.8173	7.77876	7.77876	6.6588	6.79161	6.2588	8.2351	6.57731	7.10452	7.12582	7.30564	7.26984	1.44908	1.31313	12.3225	4.67292	4.93942	4.90129	0.906873	0.246297

## Sheet: Fig.2
2a																			P value
	NCD						HFD						HFD+cDNT						NCDVSHFD	HFDVScDNT
CD4	11.499	13.4576	14.1791	15.3957	12.3953	16.2055	14.66	22.7185	16.6516	14.2589	19.2927	18.1457	15.3907	14.9233	11.7034	12.5424	14.0344	14.361	0.028126	0.026907
CD8	7.73139	8.98859	10.6269	9.45234	12.0246	6.11668	15.662	9.73213	13.0394	17.9596	16.4512	13.5842	11.0403	7.4523	15.8013	11.0774	13.0065	16.7676	0.016527	0.508287
DNT	2.32613	1.71139	2.62938	2.02062	3.79526	2.80134	3.50792	3.08023	4.63292	3.80721	5.00689	7.15966	2.24573	2.20904	3.93516	3.07191	5.76139	3.749	0.032518	0.330411
NK	8.41839	8.22516	7.2621	7.4653	7.63201	6.88769	12.1086	9.4921	9.9944	8.60896	11.4007	7.20376	8.44683	8.62988	8.39801	7.2501	8.75488	7.07702	0.015945	0.056987
NKT	14.6135	14.6982	12.6945	10.7747	12.5736	9.52738	17.6411	17.4457	17.9525	13.3674	12.2422	14.9956	13.2886	15.9458	17.5435	15.8242	14.7939	10.4334	0.084049	0.756741
2b																			P value
	NCD						HFD						HFD+cDNT						NCDVSHFD	HFDVScDNT
CD4	2.25595	1.30672	1.27035	3.07101	1.51024	1.41847	4.25358	6.45979	3.86063	8.38489	6.38412	3.36705	2.3274	3.53827	4.18805	2.83584	3.4266	3.2553	0.000393	0.021377
CD8	2.11763	1.6512	1.67161	4.21102	2.19569	1.00925	5.23891	5.54537	6.36038	12.7555	7.45569	6.85521	3.23039	2.656	7.43924	3.65556	4.89305	6.12353	0.003948	0.054664
DNT	0.637128	0.314383	0.413602	0.900188	0.693015	0.46222	0.725438	1.75512	1.54925	3.37933	2.26912	2.03191	0.657099	0.787303	1.85268	1.01373	2.16743	1.36913	0.004522	0.210398
NK	2.3058	1.51096	1.14233	3.32579	1.3936	1.13647	2.50407	5.4086	3.34213	9.46986	5.1668	2.04443	2.47154	3.07569	3.95378	2.39253	3.29359	2.58453	0.026398	0.223589
NKT	4.00264	2.70006	1.99684	4.80015	2.29593	1.57202	7.64818	9.94055	6.00333	10.7042	5.54815	4.25575	3.88824	5.68307	8.25948	5.22198	5.56548	3.81028	0.002657	0.209065
2c																			P value
	NCD						HFD						HFD+cDNT						NCDVSHFD	HFDVScDNT
CD4	9.86	17.8	15.2	14.3	16.3	12.3	35.7	25.5	32.2	31.1	28.1	33.1	30.3	20.3	37.1	33.9	28.4	32.4	1.9e-05	0.973084
CD8	18.5	29.3	19	22.3	20.2	24.2	43.6	28.9	27	33.2	30.1	36.1	29.1	30.2	40.6	38.5	30.85	38.5	0.005975	0.87357
DNT	18.3	32	25.5	25.3	23.3	27.3	31.2	31.3	44.4	35.6	32.6	38.6	47.1	34.7	42.3	49	37	46.3	0.009423	0.075559
NK	7.55	16.5	13.4	12.5	11.4	13.5	22.6	13.49	11	15.7	13.7	16.9	8.51	5.48	15.9	17.7	10.9	13.9	0.383196	0.298564
NKT	25.4	30.8	25.9	27.3	24	30.35	30	38.3	22.5	30.3	27.3	33.3	23	29.11	31.3	25.2	25.1	29.2	0.406656	0.3752
2d																			P value
	NCD						HFD						HFD+cDNT						NCDVSHFD	HFDVScDNT
CD4	33.9	39.3	29.5	34.2	30.2	38	38.7	46.5	49.2	44.8	40.8	48	45.2	71.5	51.1	49.3	53.3	54.1	0.026736	0.047416
CD8	25.3	20.5	22.9	23.1	20.1	26.3	22	48	42.3	37.4	33.4	40.3	36.6	45.1	33	28.7	30.8	40.6	0.004489	0.921763
DNT	16.3	27.2	23.2	22.2	20.1	24	39.62	18.9	25	27.8	23.8	32	31.2	51	30.3	30	30.6	40.1	0.340735	0.156256
NK	22.5	29.6	28.3	26.8	23.8	29.8	22.5	36	35.5	31.3	27.3	35.6	30	50.4	28.6	27	33	36.2	0.423834	0.70975
NKT	38.7	22.9	49	36.8	33.4	39.5	37.8	48.4	54.4	46.9	40.5	52.3	47.5	60	48.1	31.2	40.7	52.7	0.133773	0.999994
2f																			P value
	NCD						HFD						HFD+cDNT						NCDVSHFD	HFDVScDNT
CD4+IFN-r+	10.1	15.6	10.7	12.1	10	14.1	17	18.2	24	19.7	17.7	21.7	17.9	18.8	14.8	16.6	14.3	18.6	0.000126	0.114333
CD8+IFN-r+	24.4	27.3	15.9	20.5	19.7	22.3	38.1	34.3	35.4	31.5	39.1	30.5	30.6	11.9	27	35.7	28.5	25.9	0.000126	0.114333
DNT-IFN-r+	26	28.2	30.4	19.8	20.3	18.2	31.5	35	26.6	19.8	20.7	21.5	26.6	19.4	20.7	17.3	25	22.6	0.770728	0.39786
NK-IFN-r+	34.6	33.2	27.6	30.1	30.5	32.3	34.2	36.1	38.8	40.5	32.3	31.5	37.1	25.8	32	34	35.2	28.9	0.129639	0.243515
NKT-IFN-r+	21.8	20.7	18.6	15.3	10.9	13.9	12.3	14.6	13	20.6	19.8	25.1	16.3	19.3	15.5	24.1	20.1	15.6	0.95674	0.927125
CD4+IL-13+	4.8	4.25	6.05	8.02	5.2	5.3	6.54	6.93	3.34	6.54	6.66	7.2	6.06	2.85	6.2	6.44	8.1	7.1	0.777203	0.995797
CD4+IL-17+	1.01	1.09	1.47	1.19	1.29	0.99	2.35	2.33	3.26	2.65	2.3	2.95	1.81	2.37	1.33	2.33	1.75	2.1	6e-06	0.008101
CD4+Foxp3+	2.93	5.06	0.78	2.92	2.7	3.02	7.07	6.14	3.55	5.59	5.1	6.02	3.02	8.16	4.2	5.13	4.62	5.61	0.015174	0.850181
2g																			P value
	NCD						HFD						HFD+cDNT						NCDVSHFD	HFDVScDNT
Tbx21	1.2012	1.0899	0.708901	1.05924	1.22718	0.713577	1.06869	1.42093	1.52103	1.64571	1.99843	1.52103	0.764306	1.1103	1.47704	1.18208	0.790451	1.46624	0.014799	0.069538
Gata3	1.11232	1.0925	0.795181	0.97716	1.22544	0.797396	0.810109	0.790697	1.32795	1.24278	0.886105	1.04471	0.836707	1.80478	1.04011	1.21483	0.771263	1.2127	0.993494	0.692404
RorgtT	0.754066	0.848427	1.39751	0.764823	1.14209	1.09308	1.25667	1.80554	2.4928	1.30751	1.22213	1.42089	1.16868	0.825995	0.994419	0.893701	1.12824	0.878792	0.016309	0.011844
Foxp3	0.870488	0.842338	1.28717	0.876018	1.12505	0.99893	2.01168	2.0795	2.49115	2.07673	1.39658	1.53357	2.05976	2.05854	1.53357	1.35116	1.62277	2.17304	0.000409	0.760156
Il4	0.798755	0.751978	1.44927	0.822215	1.02734	1.15045	2.02896	1.89494	2.4516	2.14248	1.58875	1.39564	1.91018	1.37669	2.39394	2.88893	1.53934	1.4865	0.006616	0.997922
Il15	0.769367	0.849913	1.38072	1.03608	0.759522	1.2044	1.42202	1.6339	1.86068	1.96443	1.4684	1.20082	1.77679	1.50821	1.57466	1.9	1.87321	1.36716	0.002869	0.866603
Il17	1.07117	1.26019	0.668645	0.98594	1.53945	0.47461	1.35139	2.20875	2.06944	1.87598	1.35675	1.51209	1.053	1.35401	1.40857	0.911622	0.758775	1.30729	0.006314	0.023568
Ifng	1.07352	0.72396	1.20252	1.29795	0.580852	1.1212	2.16331	1.9501	3.09173	2.68309	2.37348	2.1892	1.80024	1.1237	1.44156	1.96672	1.70398	1.11597	1.6e-05	0.001734
2h																			P value
	NCD						HFD						HFD+cDNT						NCDVSHFD	HFDVScDNT
CD4	11.499	13.4576	14.1791	15.3957	12.3953	16.2055	17.66	22.1853	16.6516	13.2589	18.2927	18.1457	15.9071	14.9233	11.7034	12.5424	15.3437	14.6097	0.020625	0.033697
CD8	11.9096	11.7117	15.5224	12.3741	10.6509	11.0672	29.5334	25.2283	24.1255	19.993	20.0993	25.0579	11.4253	12.0106	17.1321	10.1695	10.4181	7.69231	1.3e-05	6e-06
DNT	2.87474	3.93375	2.98508	5.17986	2.7027	3.92885	2.67558	4.83573	2.10261	2.23308	4.51433	2.24958	4.38546	2.89683	7.41599	6.93032	6.42701	6.98006	0.805837	0.009239
NK	6.98152	3.72671	4.10448	8.79137	5.52764	3.16206	4.06912	7.08749	6.4201	9.02867	5.01621	5.69049	13.3872	8.37566	11.4716	13.0404	16.8536	13.7845	0.802558	0.000419
NKT	6.16016	2.07039	2.23881	2.95858	2.54777	6.30631	2.22965	9.33924	5.0545	6.73144	5.06403	1.90814	6.8667	2.51323	2.49131	3.56125	4.22195	6.19355	0.568037	0.835112
2i																			P value
	NCD						HFD						HFD+cDNT						NCDVSHFD	HFDVScDNT
Tbx21	0.527503	1.4604	0.602114	1.14335	1.26664	1.00126	3.14757	4.0948	3.90399	3.70707	4.74208	5.35603	2.64257	2.70569	3.54739	4.69305	3.39718	3.46637	3.8e-05	0.153505
Gata3	0.735706	0.856401	0.590516	1.00022	1.48585	1.33153	3.26584	3.29251	1.74755	1.96035	2.87583	3.73895	1.80673	2.69225	2.27335	3.37284	2.53629	2.81356	0.000221	0.776944
RorgT	1.28713	1.30228	0.528955	1.00024	0.853295	1.02833	2.8039	2.12772	2.99882	1.53328	3.28914	3.1481	1.17352	2.07858	0.956652	2.55233	1.69027	1.73906	0.000271	0.021688
Foxp3	0.693546	0.791992	1.64041	1.00565	1.18321	0.685836	1.70781	1.9955	2.7146	3.18345	3.69997	3.50534	2.63168	3.46014	2.53382	1.8259	2.61288	2.71124	0.000282	0.872812
Ifng	0.604525	0.633922	1.24641	1.01387	1.40127	1.10006	5.1302	3.8101	4.34201	2.49365	3.97218	3.02005	3.42224	1.14493	3.29397	2.66399	2.63128	2.5349	2.6e-05	0.036605
Il17	0.83843	1.17078	0.676284	1.41966	0.994847	0.901235	3.24785	2.71922	1.83328	2.08129	2.32457	2.58435	1.6796	1.59414	1.66812	2.11414	1.764	1.62158	7e-06	0.006483

## Sheet: Fig.3
3a																			P value
	NCD						HFD						HFD+cDNT						NCDVSHFD	HFDVScDNT
Monocytes	7.7912	7.10184	7.2432	9.67354	8.17094	4.5928	11.8432	12.516	13.9834	14.1425	13.1387	17.0306	8.43195	10.6404	6.44744	8.50824	11.2185	8.53514	3.8e-05	0.00065
Kupffer cells	6.73995	7.48382	8.23815	7.15397	7.40112	7.65813	6.14521	8.38665	8.49945	7.6771	7.06658	8.02548	8.02198	11.123	6.5859	7.62487	8.02389	9.21587	0.951571	0.426907
Neutrophils	2.48495	2.17508	1.99387	0.958848	1.40259	2.40015	2.42986	3.54233	3.69412	3.18301	3.21856	3.53642	2.95435	1.06933	3.49607	3.81908	2.33487	3.25896	0.013355	0.547271
DCs	3.55454	3.47214	3.28351	3.77007	3.05269	4.02858	4.49824	3.68466	3.39013	3.85767	3.45124	4.25864	2.25309	5.42053	2.64275	3.05687	3.11043	3.65825	0.713682	0.471494
3c																			P value
	NCD						HFD						HFD+cDNT						NCDVSHFD	HFDVScDNT
M1	2.34997	2.08019	1.76702	2.06573	1.7664	2.27691	6.39177	7.96013	7.03622	7.12937	6.22769	8.06095	4.38715	1.19196	3.58449	3.30765	2.6871	3.71963	3.9084e-08	8.0474e-07
M2	0.961822	0.735713	1.13653	0.907976	0.935236	0.869635	0.268662	0.615081	1.0999	0.661213	0.543524	0.736838	0.912933	0.444735	0.812484	0.885583	0.675065	0.830597	0.082466	0.640632
Ly6chigh	1.31133	1.01355	0.59862	0.974502	0.778459	1.17586	4.05975	3.37468	3.07947	3.50463	3.25847	3.81589	1.09092	0.432316	1.71495	1.1536	0.895892	1.29859	1.4165e-08	2.2277e-08
3d																			P value
	NCD						HFD						HFD+cDNT						NCDVSHFD	HFDVScDNT
M1	0.643658	0.382131	0.277953	0.920282	0.322544	0.37569	3.12182	4.53568	2.35291	5.04231	2.82239	3.2877	1.28368	0.424813	1.68758	1.09153	1.01089	1.35841	3e-06	4.6e-05
M2	0.263443	0.135151	0.178776	0.404503	0.170774	0.14349	0.188893	0.350473	0.367805	0.594001	0.246325	0.209115	0.267124	0.158504	0.382517	0.292242	0.25396	0.303334	0.244085	0.731593
Ly6chigh	0.359174	0.18619	0.094163	0.434141	0.142147	0.194018	1.33956	1.92289	1.02978	2.7551	1.47674	1.88295	0.319204	0.154077	0.807398	0.380687	0.337034	0.474243	1.5e-05	6.2e-05
3e																			P value
	NCD						HFD						HFD+cDNT						NCDVSHFD	HFDVScDNT
M1	1.02616	2.07995	2.03073	1.97148	1.69534	2.22441	5.12803	5.91243	6.54014	7.51264	6.80296	6.72318	3.88335	4.28398	3.69456	4.56811	4.76673	3.9963	8.0478e-09	2.4e-05
M2	0.698078	1.60283	1.42462	1.59446	0.954571	1.16274	1.48499	0.852521	0.812167	0.787076	1.04054	0.836966	1.1148	0.94376	0.755293	1.61195	0.794375	0.798683	0.341741	0.98177
3g																			P value
TNFa	NCD						HFD						HFD+cDNT						NCDVSHFD	HFDVScDNT
Macrophages	7.89	8.9	5.22	7.33	6.33	8.33	19.8	13.1	17.9	16.9	14.9	18.9	4.98	6.38	8.06	11.2	6.65	8.795	3e-06	4e-06
Kupffer cells	11.6	7.4	4.32	7.77	5.98	9.85	18.2	11.5	8.59	12.76	10.76	14.6	10.2	4.4	13.6	16.3	9.15	13.1	0.062494	0.701625
																			P value
IL-6	NCD						HFD						HFD+cDNT						NCDVSHFD	HFDVScDNT
M1	1.02616	2.07995	2.03073	1.97148	1.69534	2.22441	5.12803	5.91243	6.54014	7.51264	6.80296	6.72318	3.88335	4.28398	3.69456	4.56811	4.76673	3.9963	8.0175e-09	2.4e-05
M2	0.698078	1.60283	1.42462	1.59446	0.954571	1.16274	1.48499	0.852521	0.812167	0.787076	1.04054	0.836966	1.1148	0.94376	0.755293	1.61195	0.794375	0.798683	0.343804	0.982398
																			P value
IL-10	NCD						HFD						HFD+cDNT						NCDVSHFD	HFDVScDNT
Macrophages	3.4	2.88	3.95	1.22	3.62	2.57	4.86	4.01	6.09	5.73	6.6	7.87	4.88	6.35	4.17	6.3	5.93	3.82	0.001467	0.631831
Kupffer cells	2.64	2.18	3.97	3.79	3.14	3.05	5.97	5.37	3.65	3.4	4.41	5.78	3.56	4.68	4.84	6.94	5.86	5.91	0.034103	0.639202
3h																			P value
	NCD						HFD						HFD+cDNT						NCDVSHFD	HFDVScDNT
F4/80	1.11153	0.670158	1.21831	1.13403	0.907436	0.958537	1.98951	2.33006	2.57741	2.08218	1.58646	1.21546	1.17142	1.13572	0.935632	1.21543	1.1802	0.856821	0.00029	0.000684
iNOS	0.816808	1.2826	0.900591	0.830361	0.982431	1.18721	1.73301	1.42439	1.00335	1.71742	2.16979	2.20671	0.869636	1.40014	1.07893	0.825541	1.12926	1.35694	0.00407	0.013537
Arg-1	1.13919	0.938702	0.922103	1.00803	1.06058	0.931386	1.09929	1.1153	1.56623	1.69866	1.25895	1.24111	1.49913	0.939592	1.24565	1.38911	1.3919	1.57405	0.029833	0.995863
H2-DMa	1.23885	0.986568	0.774582	1.09868	1.11717	0.784142	1.03216	1.18652	2.25666	1.59853	1.34236	1.79224	0.921547	1.14526	1.38872	1.37031	1.56546	1.03312	0.025359	0.259979
H2-DMb1/2	0.701722	0.959001	1.33928	0.700016	1.26969	1.03029	2.68318	3.04943	2.68527	2.74577	2.32629	1.63819	1.20649	2.20056	1.8759	1.33769	1.91565	2.30267	3.6e-05	0.023324
H2-IA	1.22767	0.888303	0.884026	1.08617	0.756102	1.15773	2.33275	1.74559	2.44938	3.06253	1.98173	1.95207	1.73185	0.520339	1.50337	2.05367	0.446415	1.81693	0.001451	0.016186
Tlr4	0.97583	0.799895	1.22428	0.981862	1.06818	0.949956	1.55008	2.52249	2.15442	1.59994	1.69381	1.00199	1.44497	0.802907	1.42898	0.926987	1.13822	0.847421	0.006009	0.015644
Ccr2	0.859458	0.978563	1.16198	0.750546	1.09114	1.15831	2.50666	1.90741	1.4474	3.08227	2.1249	1.73193	1.1842	0.869934	0.779669	1.17736	1.08511	0.772741	0.000244	0.000201
Tnfa	0.904753	0.812812	1.28243	1.11555	0.665054	1.21939	2.15407	2.3249	2.08691	2.72453	1.91304	1.72351	1.52124	1.06707	1.32939	0.975092	1.46841	1.3801	8e-06	0.000197
3i																			P value
	NCD						HFD						HFD+cDNT						NCDVSHFD	HFDVScDNT
Monocytes	7.50583	14.3564	9.58248	10.4816	8.48526	12.5398	54.6022	54.3529	40.0408	64.402	51.3599	57.8955	38.9485	30.8421	37.8369	49.1121	42.4058	38.5956	1.2672e-08	0.002594
Neutrophils	0.092343	0.113701	0.17313	0.126391	0.106396	0.142359	0.659962	0.574295	0.619822	0.199944	0.465626	0.553695	0.532708	0.287056	0.35146	0.447574	0.356488	0.44524	5.9e-05	0.233042
DCs	7.54717	19.8522	11.6973	13.0322	11.3565	15.5982	17.8187	17.0929	5.6668	13.5261	10.3256	16.3254	17.0362	16.7488	18.0415	14.6349	13.6852	19.3596	0.99132	0.360601
3j																			P value
	NCD						HFD						HFD+cDNT						NCDVSHFD	HFDVScDNT
M1	2.93706	6.78925	5.20192	4.97608	3.95825	6.01579	41.8601	43.0471	43.6577	36.6731	37.6695	45.2359	25.1073	21.8713	25.8475	24.2503	20.2698	26.3356	5.8013e-09	2.0497e-08
M2	4.56876	7.56719	4.38056	5.5055	5.02563	6.12594	12.7421	11.3059	13.7272	9.12671	10.2459	13.259	13.1438	11.0721	14.9894	15.2542	12.0266	14.5627	1.9e-05	0.165458
3k																			P value
	NCD						HFD						HFD+cDNT						NCDVSHFD	HFDVScDNT
F4/80	0.768806	1.10549	0.452819	1.49044	1.18245	1.00156	16.1475	19.6075	28.2764	21.7632	20.9804	24.3848	4.20836	1.77949	2.98054	6.79225	3.94016	3.92762	7.287e-09	1.8209e-08
iNOS	1.12579	1.35579	1.34812	0.813445	0.356859	1.00547	3.57471	3.3392	7.72553	4.11704	4.89714	3.66722	3.54799	2.51962	2.91666	1.09777	2.77051	3.09689	0.00013	0.02246
Arg-1	0.525229	2.21106	1.06695	0.585104	0.61166	1.00236	2.65269	4.22995	4.63534	1.41881	3.61517	3.32178	5.16699	1.16357	3.39818	2.60314	3.08297	3.2206	0.00515	0.940316
Tnfa	0.688106	0.961869	0.850554	1.68949	0.90998	0.900255	7.23605	11.836	9.33601	8.72523	13.0694	12.8832	4.06037	3.74883	3.08289	6.43051	4.33065	4.53085	7.1817e-08	1.6e-05
Il10	0.818929	1.06702	0.534335	1.36753	1.21218	1.00122	2.30292	2.17861	1.48745	1.33176	1.8291	2.3113	2.69789	2.21782	2.16692	1.56916	2.16295	2.0288	0.00171	0.523209

## Sheet: Fig.4
4a																									P value
	NCD								MCD								MCD+cDNT								MCDvscDNT
M1	22.7	29.5	28.9	30.3	27.8	20.3	25.3	26.4	30.4	35.5	38	41.3	45.1	39.3	38.1	38.1	52.7	63.1	53.3	60	49.1	66.1	46.2	56	2e-06
M2	15.6	23.6	25.5	27.5	26.6	21	28.1	24	31.3	34	31.2	34	27.5	37.8	32.5	32.1	37.1	35	36.7	38.7	30.6	35	23.9	33.9	0.789301
4b																					P value
DNT+M1	W/O cDNT					1/4cDNT					1/2cDNT					cDNT					w/ovs1/4cDNT	w/ovs1/2cDNT	w/ovscDNT
4h	22.2	18.4	22.6	25.8	22.25	30.9	27.3	33.2	31.1	29.625	35.3	23.3	34.9	35.3	32.2	39.5	30.9	46.3	43.9	40.4	0.035609	0.00952	2.9e-05
24h	22.3	23	26.9	19	22.8	33.4	26.3	31.2	38.9	32.45	45.2	32	47.8	43.7	42.175	56.1	48.1	63.9	48.7	54.2	0.041338	0.00011	2.5665e-07
																					P value
DNT+M2	W/O cDNT					1/4cDNT					1/2cDNT					cDNT					w/ovs1/4cDNT	w/ovs1/2cDNT	w/ovscDNT
4h	17.9	15.2	22.2	15.2	15.4	19.9	16	21.5	16.8	16.8	22	16.9	19.5	17.3	17.7	21.7	16.5	23.9	17.8	17.4	0.932071	0.817494	0.558007
24h	19.5	25.5	25.9	22.9	23.7	20.3	24.5	29	25.3	24.8	24.1	29	31.5	27.9	28.125	24.6	29.1	30.3	24.4	27.1	0.880667	0.072587	0.203645
4c																					P value
	W/O cDNT					1/4cDNT					1/2cDNT					cDNT					w/ovs1/4cDNT	w/ovs1/2cDNT	w/ovscDNT
TNF-a	29.9	27.7	32.7	30.4	30.2	24.2	24.4	18	22.5	22.3	15.9	18.4	11.5	21.4	16.8	10.6	10.1	8.75	18.6	12	0.004539	2e-05	3.9188e-07
IL-6	10.5	8.45	10.3	7.54	7.89	9.47	9.02	7.91	8.03	7.4	7.9	4.45	5.97	8.43	8.56	8.92	7.84	6.96	7.85	5.05	0.917421	0.193634	0.30453
IFN-g	4.6	4.52	3.91	3.36	5.42	2.55	2.38	3.11	2.85	2.82	2.01	3.07	2.71	1.91	2.2	0.88	1.37	1.36	1.41	1.38	0.000475	5.3e-05	1.8512e-07
4d									P value
Monocytes	cDNT	IFN-r	IL-6	TNF-a	IL-4	IL-10	IL-17		MoVScDNT	3.5362e-10
23.8	42.8	40.7	43.8	45.1	37.4	25.1	45.5		cDNTVSIFNg	0.999999
20.8	40.5	42.1	42.1	42.8	38	27.8	41.8		cDNTVSIL6	0.39409
25.9	38.9	37	41.6	42.1	40.5	30.5	40.9		cDNTVSTNFA	0.367376
26.6	41.7	42.9	47.4	41.4	37.2	31.6	38.9		cDNTVSIL4	0.981066
23.4	43.2	43.2	47.6	51.5	43.1	29.4	44.7		cDNTVSIL10	9.3034e-07
28.8	37.8						45		cDNTVSIL17	0.918917
4e
	Control	1/4cDNT	1/4cDNT+anti-IL-10 (0.1)	1/4cDNT+anti-IL-10 (1)	cDNT	cDNT+anti-IL-10 (0.1)	cDNT+anti-IL-10 (1)		P value
	31.4	33.5	40	48.3	36	42	50.1		1/4cDNTvs1/4cDNT+anti-IL-10 (0.1)			1.6e-05
	34.2	35.9	43.7	43.4	36.5	43.6	45.7		1/4cDNTvs1/4cDNT+anti-IL-10 (1)			7.5674e-07
	34.8	34	42.3	43.3	38.3	50	43.3		cDNTvscDNT+anti-IL-10 (0.1)			1.9e-05
	30.9	33.1	42.7	45.3	33.2	44.9	40.5		cDNTvscDNT+anti-IL-10 (1)			1e-06
	28.7	34.9	42.2	40.6	32.8	42.7	45
	33.4	32.3	46.9	46.1	32.6	39.7	46.9
4f																					P value
Annexin V	0					10					20					50					0vs10	0vs20	0vs50
4h	15	18.1	19.1	17.3	17.4	19.1	19.3	17.8	22.16	19.6	20.2	17.5	16.3	22.1	19	20.4	18.2	20.9	25.5	21	0.358158	0.601824	0.044034
24h	22.88	22.1	20.15	21.7	22.5	23.01	23.92	23.92	25.6	24.2	27.17	23.53	23.66	25	24.2	30.03	26	26.13	27.6	25.8	0.076598	0.020623	8.1e-05
48h	30.94	32.2	32.8	31.6	32.6	35.84	38.5	34	36.5	38	39.1	40.7	35.8	37.1	38.6	41.3	40.46	38.2	40.7	41.8	0.0012	4.1e-05	8.8035e-07
																													P value
Edu	0							10							20							50							0vs10	0vs20	0vs50
24h	18.1	19.5	15.9	18.3	17.2	18.5	17.9	18.7	16.5	14	14.7	17.8	16.5	16.1	16.7	16.3	13.3	14.3	16.5	16.4	15.6	16.3	16.3	12.9	13.9	14.2	14.9	14.75	0.147356	0.016529	0.00097
48h	18.9	21	21.72	20.52	21	19.7	23	18.13	19.7	17.44	15.84	20.7	18.3	18.9	14.9	13.8	15.96	16.2	17.1	17.7	16.2	15.3	13.4	15.24	15	16.3	17.3	17.8	0.02133	8e-06	4e-06
					P value
Caspase-3	0ng/ml	10ng/ml	20ng/ml	50ng/ml	0vs10	0.920105
	13.2	14.4	21	27	0vs20	0.043664
	17.6	16.5	20.7	25.2	0vs50	0.000376
	14.6	17.8	18.5	19.8
	15.5	15.7	17.3	18.4
	15.2	16.1	19	22.6
4g
	IL4RA	IL6RA	IL10RA	IL17RA	IFNgR1	TNFR1	TNFR2
	54.2154	3.47884	50.055	10.1984	134.465	4.393	14.0217
	44.6903	1.75943	32.4823	5.16873	89.4528	2.56779	7.43489
	61.114	3.62184	48.3912	9.95218	124.779	4.13799	13.4695
	45.3847	4.39746	22.2486	2.16466	96.2042	1.73883	5.01849
	24.7673	4.55626	21.5169	2.19121	99.4644	1.82353	5.03609
	73.4084	3.15563	58.4682	2.89474	102.687	4.55188	8.8021
	46.9343	2.74545	25.3541	3.2198	63.2802	3.57182	3.80162
4h
	0ng/ml	10ng/ml	20ng/ml	50ng/ml	P value
	21	25.4	28.4	35.3	0vs10	0.000566
	22.4	27.9	30.3	31.1	0vs20	2e-06
	19.7	25.925	28.9	33.4	0vs50	3.2279e-09
	20.6	24.1	29.1	32.3
	23.4	26.3	27.1	32.9
4i						P value									P value
Annexin V	Control	IL-10	IL-10+IL10R(1)	IL-10+IL10R(10)		ControlvsIL10		0.001321	EDU	Control	IL-10	IL-10+IL10R(1)	IL-10+IL10R(10)		ControlvsIL10		0.001235
	17.3	25.5	22.8	20.6		IL10vsantiIL10R(1)		0.035473		17.2	14.2	16	17.8		IL10vsantiIL10R(1)		0.037179
	23.9	30.4	25.3	22.7		IL10vsantiIL10R(10)		0.001835		18.1	14.9	17.3	17.9		IL10vsantiIL10R(10)		0.001889
	24.8	28.4	24.5	24.5						21	15.5	19.4	19.9
	20.1	27.1	22.8	18.8						20.7	16.8	18.7	20.7
	21.7	27.9	23.4	22.3						19.25	15.35	17.85	19.075

## Sheet: Fig.5
5e																																					P value
	0									10									20									50									0vs10	0vs20	0vs50
Bcl-2	1.05875	1.08838	0.911623	0.828665	1.16291	1.20301	1.11258	0.837095	0.796987	0.691328	0.739624	1.00177	1.02106	0.732804	0.856816	0.9633	0.760702	0.969908	0.764254	0.909043	0.625632	0.858025	0.883852	1.07765	0.786561	0.838633	0.631418	0.902258	0.320707	0.393814	0.874638	0.211003	0.293348	0.737612	0.527181	0.581568	0.355036	0.159129	2.6e-05
Bcl-xl	1.07465	0.952222	1.04778	0.93242	1.00631	0.930661	0.992928	0.993689	1.06934	0.738517	0.882461	0.878825	0.992788	0.715969	0.721956	0.885947	0.749421	0.670541	0.767991	0.867259	0.70341	0.896207	0.811372	0.631364	0.94271	0.833764	0.732031	0.664525	0.614515	0.759497	0.905179	0.445047	0.622745	0.802907	0.541887	0.451903	0.003696	0.002768	6.5004e-07
Cytc	0.913012	1.24395	0.843043	1.02971	0.93822	1.03207	1.0693	0.930695	0.992586	0.65855	0.953473	1.11793	1.05071	0.905576	0.966693	1.05741	0.856999	1.0541	1.16453	1.36836	1.56811	1.16488	1.2081	1.83583	1.18724	1.08985	1.35081	1.41197	1.90224	1.60828	1.3669	1.22737	1.89376	1.50516	1.12859	1.86796	0.975156	0.011816	2.4e-05
Epcam	0.831678	1.37457	0.793755	1.06332	0.93668	0.989658	0.924968	1.18922	0.885807	0.766411	0.855578	1.01649	0.919509	1.07635	1.22178	0.690535	0.894419	0.756152	0.715418	0.862935	0.954379	0.970954	1.22418	1.07524	0.715906	0.758285	0.87227	0.640616	0.582316	0.732569	0.988576	0.874142	0.390537	0.52282	0.565422	0.660056	0.719447	0.681774	0.001731
Cflar	1.04547	0.889431	1.0651	1.0651	1.16876	0.831242	0.964956	1.05532	0.97973	0.965838	1.20178	1.02286	1.24029	1.00036	1.19072	1.1004	1.18008	1.41149	0.961757	1.30411	1.27627	1.23773	1.11151	1.33074	1.17857	1.21626	1.43344	1.50687	1.70112	1.39586	1.19269	1.46726	2.07928	1.34422	1.76906	1.5903	0.33282	0.0481	5.6849e-07
Spi1	0.879447	0.942642	1.05736	0.966516	0.8676	1.1324	1.13927	0.984084	1.01592	0.853041	0.84427	0.560289	0.845455	0.847249	0.498912	1.16597	0.996185	0.72092	0.39915	0.363123	0.510143	0.322188	0.705943	0.97368	0.457791	0.446798	0.633161	0.785338	0.929185	0.857261	0.512583	0.281207	0.44575	0.97319	0.655046	0.687978	0.199766	8.1e-05	0.007184
5f
	W/O IL-10							W/ IL-10							P value
Bcl-2	0.978632	1.02137	1.01005	0.975788	1.01416	0.951223	1.05123	1.02279	0.902991	0.953704	0.995726	0.894929	0.781179	0.844221	0.027126
Bcl-xl	1.03189	0.981777	0.986333	1.02156	0.978437	0.951223	1.05584	0.841509	0.773046	0.630458	0.826011	0.797012	0.694629	0.791469	8e-06
Survivin	1.01317	0.999059	0.98777	1.01611	0.983886	0.955846	1.05589	1.01035	1.0047	1.03293	0.94863	0.901174	0.950098	1.05166	0.508491
CD69	0.9992	0.931062	1.08197	0.911338	0.996127	1.05225	0.976208	0.957589	0.965324	0.981062	0.928521	1.09155	0.838415	0.935112	0.347764
GzmB	1.06746	1.00312	0.997502	0.931918	1.03937	1.07148	0.919562	0.830631	0.957804	0.882507	1.07344	0.879419	0.923267	0.988112	0.089413
Fasl	0.978378	1.02162	0.972299	1.10471	0.980609	0.905126	1.05259	0.927027	1.04865	0.856757	0.932432	0.905405	0.838834	0.704338	0.030358
MHC II	1.02051	0.974359	1.00513	0.951259	1.05186	1.0659	0.943698	0.981197	0.964103	0.924786	1.09836	0.810845	0.949559	1.08252	0.496585
5g
																																					P value
	0									10									20									50									0vs10	0vs20	0vs50
Nkg2a	1.00804	0.802668	1.18929	1.00595	0.881846	1.11221	0.929142	1.04706	1.02379	1.50118	1.37596	1.37329	1.3917	1.40087	1.5046	1.19865	1.10858	1.69383	2.22914	1.3623	1.33063	1.73081	1.4495	1.5701	1.44398	2.5633	1.97615	1.56846	1.80436	1.94546	2.61812	2.46806	1.60898	2.00966	1.57405	1.82237	0.046777	7.6e-05	2e-06
Nkg2d	1.04126	0.902045	1.05669	1.03279	0.985008	0.982203	0.945235	1.15889	0.895878	0.872041	1.00621	1.1689	1.14701	1.11811	1.45937	1.17779	0.925276	1.40363	0.88589	1.00307	1.10102	1.39991	1.15974	1.67755	1.27924	1.36026	1.19679	1.04411	1.07365	1.22187	0.856654	1.47412	0.965471	1.21568	1.12907	1.32085	0.374373	0.058581	0.358778
Prf1	1.07447	1.04103	0.884497	1.08756	0.957108	0.955328	0.978512	1.21873	0.80276	1.0114	0.879916	1.17229	1.19785	1.23432	1.56829	1.19185	0.894736	1.43027	1.03227	0.913976	1.12875	1.13593	1.37301	1.64808	1.19905	1.39161	1.29915	1.01674	0.993384	1.15282	1.17579	0.735722	0.727469	1.00543	1.09483	1.04877	0.215685	0.055743	0.999915
Nkp46	1.01556	0.785729	1.19871	1.01423	0.863897	1.12187	0.938281	1.02738	1.03434	0.746206	1.05008	0.737059	0.916644	1.20314	0.821666	1.04676	1.18415	1.13647	0.698155	0.801493	1.09958	0.712344	0.895933	1.44988	0.732424	1.04903	0.615347	0.872331	0.873137	0.847181	0.810539	1.06805	0.858873	0.754254	0.416654	0.499457	0.997655	0.682024	0.105532
Klrg1	0.987133	1.20137	0.811495	0.863779	1.28468	0.851537	0.886584	1.38706	0.726356	0.67453	0.61742	0.684168	0.682313	0.632563	0.607636	0.747814	0.58995	0.918694	0.613231	0.721102	0.689886	0.501223	0.750604	0.747465	0.61213	0.819706	0.753987	0.531789	0.632998	0.66011	0.604321	0.68223	0.586832	0.65088	0.651184	0.731813	0.000189	0.000246	2.4e-05
Slamf6	0.937112	1.06289	0.862151	1.13785	0.978536	1.02146	0.887239	0.970883	1.14376	0.832529	0.853357	0.793789	0.824781	0.856012	0.70654	1.13819	1.00714	1.0216	0.651052	0.596342	0.755494	0.5253	0.461624	0.659857	0.746872	0.733928	0.937893	0.912746	0.926949	0.578239	0.805978	0.667629	0.596342	0.479707	0.548927	0.461624	0.383741	0.00015	9.7e-05
Sh2d1b2	1.10727	1.02937	0.970631	0.892732	1.10727	0.892732	1.0097	0.925369	1.06493	0.778498	1.61111	0.933311	1.15184	1.10381	1.04803	1.00826	0.827501	1.0896	1.19102	0.844893	1.10907	1.08359	0.918835	1.12161	0.828437	0.86138	1.0012	0.704165	0.763975	0.555616	0.556974	0.508634	0.64352	0.860586	0.850757	0.912637	0.855248	0.999929	0.003122
Cd94	1.00323	0.864197	1.13257	0.916458	1.11727	0.966272	0.946367	1.05573	0.952949	0.998895	0.863938	1.15274	1.00854	1.03881	0.97331	1.06909	0.954287	0.998579	1.052	0.920603	1.16034	1.0507	1.2769	0.963086	1.0555	1.13741	1.15257	1.15921	1.11881	1.33086	1.21589	1.12376	1.1408	1.03089	1.30594	1.32459	0.99437	0.217665	0.000694
Cd107a	0.889641	1.19941	0.910951	0.896259	1.11932	0.984417	1.1318	0.868198	0.996259	0.713101	0.694696	0.718081	0.658205	0.732604	0.67449	1.01432	0.889245	0.802734	0.395173	0.788711	0.759059	0.586894	0.759324	0.753348	0.8562	0.89454	0.981086	0.630268	0.620755	0.779252	0.635782	0.635158	0.712096	0.815231	0.818243	1.08538	0.007804	0.004568	0.003791
Cd161	0.960849	0.813453	1.2257	1.02988	1.17787	0.822133	0.959234	0.894051	1.14671	0.736376	0.860119	0.821709	0.584201	0.596853	0.57112	0.904237	0.985137	0.915696	0.838953	0.777515	0.705955	0.754155	0.6039	0.776955	0.85569	0.868812	0.930514	0.813702	0.863512	0.728895	0.613076	0.459528	0.455858	0.789953	0.801311	0.899539	0.011805	0.020465	0.001102
Cd226	1.00457	0.995427	1.02435	0.933961	1.01304	0.840208	1.14676	0.876012	1.17501	0.933961	0.914023	0.842937	0.876012	1.00067	1.04504	1.02435	0.952371	0.992512	0.884325	0.753726	0.936312	0.925259	0.832388	0.8045	1.12892	1.03609	1.17162	0.92833	0.760102	0.623564	1.05702	0.770665	0.998998	0.569166	0.478024	0.699471	0.885373	0.798344	0.005356
Fasl	0.894492	0.991243	1.11427	1.02362	0.976382	0.789528	0.85958	1.37019	0.770227	0.727124	0.983283	0.716547	0.923885	0.833096	0.761253	1.13471	0.85088	1.30155	0.839072	0.884915	1.05239	0.816756	0.769578	1.01117	0.700859	0.764223	0.993347	0.904341	0.967922	0.900053	0.908037	1.34558	0.967284	1.70476	1.0474	1.07016	0.913076	0.677118	0.627774
Lair1	0.991768	0.938397	1.06983	0.911475	1.10865	0.979874	1.06983	0.981589	1.01841	0.90386	1.10192	0.927836	1.02538	1.07739	1.27488	1.2521	1.04368	1.03167	0.860582	1.10607	1.5391	0.879027	1.28657	1.72125	0.959793	0.898879	1.14608	1.21692	1.70689	1.54059	1.5241	1.1252	1.74768	1.21035	1.50805	2.05	0.933013	0.516278	0.000221
5h																					P value
	0					10					20					50					0vs10	0vs20	0vs50
NKG2A	20.6	18.1	15.9	14.3	17.2	23.9	24.4	19.9	18.6	21.7	28.2	26.4	22.1	22	24.7	29.1	27.1	24.2	26.8	26.8	0.037688	0.000672	4.5e-05
NKG2D	33.8	31.4	27.4	31.3	30.975	33.7	32.6	31	35.9	33.3	31.2	33.2	35.9	34.6	33.7	34.3	38	32.3	33.5	34.5	0.292668	0.174007	0.055959
5i
	Control	IL-10	IL-10+IL10R(1)	IL-10+IL10R(10)		P value
	15.9	25.7	22.7	21.5		controlvsIL10		5.0591e-07
	14.3	26.8	21.2	20.1		IL10VSANTIIL10R(1)		0.003015
	16.5	23.2	20	18.5		IL10VSANTIIL10R(10)		0.000278
	15.6	25.2	21.3	20

## Sheet: Fig.6
6b																										p value
NKG2A	cDNT					1/4cDNT+M1					cDNT+M1					1/4cDNT+M2					cDNT+M2					cDNTvs1/4cDNT+M1	cDNTvscDNT+M1	cDNTvs1/4cDNT+M2	cDNTvscDNT+M2
4h	15.5	16.8	16.7	18.1	16.8	15	17.4	19.5	17.8	17.4	16.8	16.1	17.9	16.9	16.9	28.6	23.9	23.1	26.7	25.6	30.6	28.8	25.6	28.9	28.5	0.963727	0.999896	1.6703e-07	1.3425e-09
24h	25.3	23.4	25.7	23.8	24.55	22.8	22.3	25.5	23.3	23.5	25.7	24.5	23.3	22.3	23.95	28.5	25.8	28.2	30.5	28.25	32.9	32.1	30.9	28.5	31.1	0.739816	0.95756	0.003426	3e-06
NKG2D	cDNT					1/4cDNT+M1					cDNT+M1					1/4cDNT+M2					cDNT+M2					cDNTvs1/4cDNT+M1	cDNTvscDNT+M1	cDNTvs1/4cDNT+M2	cDNTvscDNT+M2
4h	29.4	33	32.1	31.9	31.75	29.1	34.1	29.5	31.5	31.05	36.2	33.9	29.4	32.8	33.075	33.1	29.9	28.8	30.7	30.625	29.3	28.3	28.5	30.7	29.2	0.983436	0.685847	0.888143	0.216344
24h	31.6	32.9	30.7	30	31.3	33.7	30.4	32.4	29.8	31.575	32.3	34.2	29.1	31.5	31.775	33.3	33.9	31.5	29.7	32.1	31.8	32.4	28.5	29.9	30.65	0.998531	0.987992	0.922943	0.962248
6c
NKG2A	cDNT	cDNT+M2	DNT+anti-IL-10 (0.1)	cDNT+anti-IL-10 (1)						NKG2D	DNT	DNT+M2	DNT+anti-IL-10 (0.1)	DNT+anti-IL-10 (1)		p value
	23.8	33.9	30.9	25.2		cDNTVScDNT+M2			0.000666		31.6	31.8	33.7	32.8		cDNTVScDNT+M2			0.999767
	22.3	35.1	26.6	27.5		cDNT+M2VScDNT+anti-IL10(0.1)			0.017206		34.5	33.3	31	33.4		cDNT+M2VScDNT+anti-IL10(0.1)			0.99992
	20.4	28.2	23	23.2		cDNT+M2VScDNT+anti-IL10(1)			0.008975		28.7	31.9	33.4	32.7		cDNT+M2VScDNT+anti-IL10(1)			0.985794
	23.5	29.7	23.6	22.8							31.9	29.3	28.5	29
	21.5	28.2	21.4	24							31.7	31.6	31.65	32
6d
	M0	M1	M2				M0	M1	M2
	28	33	27.2		P value		1.09924	1.24377	1.30829
	19.5	31.2	29.8	M1VSM2	0.296588		0.916031	1.20916	1.01959		P value
	20	30	30.3				0.924173	1.17456	1.17863	M1VSM2	0.415551
	26.8	37.7	33.4				1.01606	1.32316	1.20102
	23.6	33	28.9				1.01126	1.23766	1.14555
6e																																				p value
M1	W/O Cdnt							1/4cDNT							1/4cDNT+anti-Qa1b							Cdnt							cDNT+anti-Qa1b							1/4cDNTvs1/4cDNT+anti-Qa1b			cDNTvscDNT+anti-Qa1b
4h	22.6	24.7	24.1	22	23.8	23.44		32.5	31.4	30.5	34.7	31	32.02		34.2	36.6	32.8	33.1	31.3	33.6		42.9	44	39	40.4	40.1	40.48		45.5	43	46	44.8	42.5	44.76		0.641562			0.059265
24h	24.3	24.7	24.7	23.8	26.8	27.3		32.4	29.7	30.9	34.7	34	32.7	32.4	36.4	34.4	37.1	33.9	33.5	35	35.06	46.2	45	47.4	50.9	49.3	55.6	49.0667	48.7	46.7	50	48.3	63.3	55.8	52.1333	0.576969			0.475996
M2	W/O Cdnt							1/4cDNT							1/4cDNT+anti-Qa1b							Cdnt							cDNT+anti-Qa1b							1/4cDNTvs1/4cDNT+anti-Qa1b			cDNTvscDNT+anti-Qa1b
4h	27.3	29.2	27.7	28.7	26.8	27.94		28.8	29.6	26.9	29.1	30.3	28.94		33	32.5	39.4	34.8	30.45	34.03		30.8	30.4	26.1	29.4	26.8	28.7		37.3	36	37.9	41.7	37.5	38.08		0.000964			8.3366e-08
24h	26.2	27	30.8	26.9	29.6	28.1		26	28.1	29	29.2	29.9	28.4		35.7	33	33.3	33.7	37.3	34.6		27.3	29.82	25.62	31.29	28.9	28.6		43.2	41.79	39	38.5	40.9	40.7		1.4e-05			4.5183e-11
6f
	1	2	3	4	5	6	7	8	9
Annexin V	Mono	1/4cDNT	1/4cDNT+IL-10	1/4cDNT+anti-Qa1b	1/4cDNT+anti-Qa1b+IL-10	cDNT	cDNT+IL-10	cDNT+anti-Qa1b	cDNT+anti-Qa1b+IL-10
	26.1	37	28.9	41.7	37.3	43.7	34.1	48.5	49.6	p value
	29.5	41.3	31	44.6	42.4	42.3	29.9	47	44.9	2vs3	4.499e-07
	26.5	36.1	35.2	40	38.5	44.5	30.6	46	40.4	3vs5	5.3416e-08
	27.7	42	32.3	40.4	38.4	47.3	40.4	49.8	40.9	4vs5	0.954544
	28.2	38.8	33.6	38.2	39.7	42.3	39.5	48.7	52.9	6vs7	3.4204e-09
	25.3	38.9	30.8	44.4	38.8	48.8	36.4	46.7	56.4	8vs9	0.930875
	23.9	39.3	28.5	42	41.1	43.4	35	50	49.4	7vs9	3.6611e-12
	30.8	41.3	29.5	45.3	40	50.9	38.6	48.3	52.7
	27.8	38.2	28.1	41.4	44.2	47.1	36.2	53.3	42
	25.6	42.5	29.3	40.9	41.8	44.3	30.3	55.8	46.9

## Sheet: Fig.7
7b
NAS Score							Oil red o staining
W/O cDNT	W/ cDNT	W/ cDNT+Anti-IL-10	p value				W/O cDNT	W/ cDNT	W/ cDNT+Anti-IL-10
8	3	5	W/OcDNTvsW/cDNT		0.0027		56.2989	34.2139	40.551	p value
7	4	6	W/cDNTvscDNT+Anti-IL-10		0.022296		51.52	35.5461	35.6042	W/OcDNTvsW/cDNT		2.028e-07
7	3	5					58.9339	34.042	46.9532	W/cDNTvscDNT+Anti-IL-10		0.003673
8	3	4					57.8753	34.1477	39.8908
7	3	4					65.0155	32.9294	50.4332
7	4	5					62.7095	26.9881	46.485
7c
ALT							AST						TG
W/O cDNT	W/ cDNT	W/ cDNT+Anti-IL-10					W/O cDNT	W/ cDNT	W/ cDNT+Anti-IL-10				W/O cDNT	W/ cDNT	W/ cDNT+Anti-IL-10
209.712	77.8205	138.572	p value				97.7611	70.0033	81.4626	p value			2.39339	0.64027	1.06347	p value
229.189	49.0206	152.169	W/OcDNTvsW/cDNT		2e-06		112.391	59.4895	68.5593	W/OcDNTvsW/cDNT		0.000773	2.3629	0.511602	0.857336	W/OcDNTvsW/cDNT		6.8059e-09
212.58	76.034	104.802	W/cDNTvscDNT+Anti-IL-10		0.003871		72.937	75.1783	70.0033	W/cDNTvscDNT+Anti-IL-10		0.782602	2.17997	0.80796	0.80796	W/cDNTvscDNT+Anti-IL-10		0.474272
217.403	71.3616	171.523					112.942	58.22	76.6914				1.84459	0.899427	0.686003
221.298	103.434	123.423					105.66	68.99	73.6805				2.17997	0.80796	0.975649
130.236	48.0485	114.826					83.6264	72.9374	60.2181				1.95854	0.829916	0.80796
7e
W/O cDNT	W/ cDNT	W/ cDNT+Anti-IL-10
21.7426	17.7788	11.4976	p value
23.2849	17.4737	12.7149	W/OcDNTvsW/cDNT		0.000418
20.838	18.8479	14.7678	W/cDNTvscDNT+Anti-IL-10		0.048312
22.0343	14.8307	13.2291
29.9434	18.3568	14.1412
28.5451	15.5241	13.7757
7f																			p value
	W/O cDNT						W/ cDNT						W/ cDNT+Anti-IL-10						W/OcDNTvsW/cDNT		W/cDNTvscDNT+Anti-IL-10
M1	8.48663	8.08611	9.99655	7.9045	8.61357	8.61747	7.19733	7.17072	6.36356	6.4623	7.10854	5.68834	5.87365	5.95704	6.81683	6.07165	6.24941	5.36131	0.000171		0.23089
M2	2.70774	2.33859	1.61391	1.87201	2.71678	2.39351	2.10002	2.42104	1.79183	2.07783	2.07664	2.1914	1.35048	1.10829	1.56126	1.30088	1.40019	1.30561	0.612926		0.001126
7g																			p value
Annexin V	W/O cDNT						W/ cDNT						W/ cDNT+Anti-IL-10						W/OcDNTvsW/cDNT		W/cDNTvscDNT+Anti-IL-10
M1	34.1	37.1	36.1	31.5	37	32.7	37.4	50.5	46.9	40.9	45.3	45.8	56.9	40.6	51.6	46.1	47.1	42.6	0.005951		0.504153
M2	35	38.1	37.3	32.6	27.5	34.4	24.7	39.6	35.7	21.5	31.7	36.3	49.6	40.7	50.2	38.8	42.3	51.1	0.714096		0.001814
7h																			p value
KI67	W/O cDNT						W/ cDNT						W/ cDNT+Anti-IL-10						W/OcDNTvsW/cDNT		W/cDNTvscDNT+Anti-IL-10
M1 cells	53.8	50.7	50.9	41.6	47.2	48.2	35.8	40.1	29	29.1	38.1	32	26.9	28.1	34.5	29.7	28.2	30.9	3.2e-05		0.178349
M2 cells	53.2	52.5	47.5	48.3	40.6	43.9	47.9	50.8	49.9	42.7	38.6	40	28.7	31.9	27.1	21.8	17.1	25.9	0.64438		2.3e-05
7i																			p value
bcl-2	W/O cDNT						W/ cDNT						W/ cDNT+Anti-IL-10						W/OcDNTvsW/cDNT		W/cDNTvscDNT+Anti-IL-10
M1 cells	1.00867	0.97747	1.02426	0.917071	0.982669	1.08986	0.965078	0.878683	0.89948	0.883882	0.883882	0.807886	0.889081	0.889081	0.883882	0.980676	0.904679	0.745494	0.016711		0.992007
M2 cells	0.841459	1.0516	0.987544	0.992883	1.0089	1.11762	0.97153	1.03559	0.976868	0.900854	0.982206	1.15431	0.870107	0.707331	0.80605	0.859431	0.920107	0.859431	0.997018		0.009534
7j																			p value
bcl-2	W/O cDNT						W/ cDNT						W/ cDNT+Anti-IL-10						W/OcDNTvsW/cDNT		W/cDNTvscDNT+Anti-IL-10
M1 cells	0.906395	1.02734	1.01761	0.916126	1.02734	1.10519	0.781279	0.677016	0.829936	0.845228	0.838277	0.818814	0.720112	0.768768	0.828545	0.821595	0.86747	0.849398	0.000227		0.955212
M2 cells	0.957831	1.09255	1.11227	0.895399	0.980832	0.961117	1.06134	0.961117	0.910186	1.02355	0.947973	0.931544	0.716319	0.939759	0.785323	0.913472	0.893756	0.887185	0.815292		0.048688
7k													p value
	W/ cDNT						W/ cDNT+Anti-IL-10						W/cDNTvscDNT+Anti-IL-10
NKG2A	1.28091	0.710231	1.25753	1.03183	0.902118	0.817389	0.624671	0.483456	0.531635	0.442752	0.678665	0.618856	0.001663
NKG2D	1.18987	0.936709	0.716916	0.944764	1.16916	1.04258	1.12083	0.714615	1.26467	0.811277	1.16456	0.967779	0.949853

## Sheet: Fig.s1
s1a																			p value
Weight	NCD						MCD						MCD+cDNT						NCDVSMCD	MCDVSMCD+cDNT
0 week	25.11	23.05	24.35	24.02	24.53	24.1	24.51	24.42	22.36	24.13	23.93	24.65	25.14	24.66	23.93	24.78	24	23.9	0.881476	0.589118
4 week	29.3	25.7	28.5	26.9	29.7	30.1	16.6	16.5	14.6	17.9	16.1	15.7	18.7	16.7	16.9	16.5	16.5	15.3	6.0749e-09	0.773209
s1b				p value							p value						p value
ALT	NCD	MCD	MCD+cDNT	NCDVSMCD	MCDVSMCD+cDNT		AST	NCD	MCD	MCD+cDNT	NCDVSMCD	MCDVSMCD+cDNT	TG	NCD	MCD	MCD+cDNT	NCDVSMCD	MCDVSMCD+cDNT
	20.6826	138.713	67.002	1.8e-05	0.004537			22.6876	105.633	82.3576	4.2589e-08	0.000556		1.00082	1.42945	0.773132	0.006479	0.005826
	19.0229	198.594	58.941					34.389	94.5926	65.236				1.14435	1.27898	1.14435
	27.3922	158.932	100.784					28.5383	93.6202	76.1342				1.07258	1.35422	0.958743
	32.1205	121.057	108.937					39.105	99.6266	84.3615				1.04356	1.65714	1.04356
	31.036	104.906	72.528					30.536	110.242	60.5844				0.901862	1.22894	1.2154
s1c	NAS			p value			Oil red o			p value				Sirius red staining			p value				a-SMA			p value
	NCD	MCD	MCD+cDNT	NCDVSMCD	MCDVSMCD+cDNT		NCD	MCD	MCD+cDNT	NCDVSMCD	MCDVSMCD+cDNT			NCD	MCD	MCD+cDNT	NCDVSMCD	MCDVSMCD+cDNT			NCD	MCD	MCD+cDNT	NCDVSMCD	MCDVSMCD+cDNT
	0	7	3	0.001653	0.0102363		4.1162	54.681	32.0538	5.8069e-09	5.6916e-07			0.7384	7.2406	2.0562	4.0311e-07	9.2e-05			0.478	2.131	1.5322	2.6186e-07	3.4e-05
	0	7	4				1.6146	57.5972	20.878					0.6478	5.1656	2.4684					0.4922	1.75767	1.0442
	0	6	5				2.271	51.7236	33.543					0.774	4.5022	1.4862					0.5026	3.11033	1.0286
	0	7	5				3.2298	51.6138	36.131					1.5992	6.8398	1.9968					0.4694	3.45533	1.4386
	0	7	4				1.2376	49.6596	31.0656					0.856	6.6604	3.9056					0.5244	2.60533	1.061
	0	6	3				1.3696	45.4586	23.1884					0.4776	5.6078	4.5922					0.6106	2.6395	1.14857
S1d				p value
	NCD	MCD	MCD+cDNT	NCDVSMCD	MCDVSMCD+cDNT
	1.00144	2.74506	1.81073	4.1566e-07	6.1e-05
	0.929918	3.43271	2.00648
	1.31683	2.46172	2.06419
	0.663147	3.73093	1.59369
	0.885088	2.63501	1.699
	1.20358	3.38601	1.06701
S1e																			p value
Weight	NCD						MCD						MCD+cDNT						NCDVSMCD	MCDVSMCD+cDNT
A-sma	0.952423	1.04758	0.997813	1.00219	1.04958	0.950418	3.34043	4.61811	6.10326	4.50951	5.65601	4.63955	3.24702	2.86065	3.25276	2.13998	1.96323	3.24008	1.3679e-07	0.000223
Col1a1	0.751534	1.24847	0.794612	1.20539	0.844725	1.15528	2.0208	2.27874	2.33499	1.57965	1.48706	2.33499	1.70882	1.14808	1.09125	1.85368	1.23554	1.97034	0.00036	0.043627
Col3a1	0.88474	1.11526	0.981463	1.01854	0.929767	1.07023	1.5047	1.5397	1.70758	1.68484	1.56219	1.55711	1.34598	1.0823	0.973199	1.44102	1.14955	1.21473	1e-06	0.000138
Tgfb	0.935694	1.06431	0.981033	1.01897	1.03283	0.967171	2.00711	2.75164	2.78086	2.73018	2.07343	2.76893	2.09934	1.346	1.90484	2.2364	1.42252	1.82946	7.5651e-07	0.002436
S1f				p value
	NCD	MCD	MCD+cDNT	NCDVSMCD	MCDVSMCD+cDNT
	84.5636	321.745	126.77	3.8e-05	7.8e-05
	115.341	272.123	84.9742
	71.9218	229.756	107.8
	83.5585	252.405	123.984
	96.4804	185.357	80.3831
	130.576	158.228	111.454
S1g
																			p value
	NCD						MCD						MCD+cDNT						NCDVSMCD	MCDVSMCD+cDNT
IFN-r	62.5348	32.6262	40.5269	50.1258	47.5805	46.5988	51.19	36.4959	70.9536	41.2418	49.9703	48.266	32.9476	62.5348	37.8308	61.398	48.6778	42.3659	0.891414	0.947705
TNF-a	14.796	12.1813	15.2683	11.2589	13.4886	13.2585	17.4201	47.9112	74.4042	48.7359	47.1179	45.366	37.8536	15.9611	36.0546	21.8147	27.921	26.3585	0.000415	0.028997
IL-2	6.00594	9.99047	6.00594	9.99047	7.9982	7.95219	31.458	10.5694	14.2519	7.7561	16.0088	15.269	12.9039	9.99047	12.6794	14.2519	12.4564	10.24	0.036995	0.403266
IL-5	2.45479	2.75148	2.40149	2.03575	2.41088	2.35982	2.11647	2.27748	3.82858	1.90667	2.5323	2.31259	11.6494	5.60065	10.5377	6.73865	8.63158	8.25896	0.992383	4e-06
IL-6	10.4306	4.42047	1.14584	21.4637	9.36515	9.2359	175.918	142.151	158.999	180.681	164.437	160.126	62.8712	88.3076	80.9078	85.7093	79.449	75.3695	5.8013e-09	6.8421e-09
IL-9	20.6195	24.48	36.2808	9.81888	22.7998	22.159	34.4211	31.6069	64.1141	28.2245	39.5916	35.3695	12.5507	9.75799	24.48	33.0368	19.9564	18.3955	0.03649	0.013376
IL-13	1.94506	1.84241	0.763825	0.455576	1.25172	1.12587	1.79106	1.32808	4.03399	2.45728	2.4026	2.1359	1.58546	1.63689	1.58546	1.43109	1.55973	1.54285	0.019263	0.104378
IL-17A	7.69476	4.43194	3.68559	5.36942	5.27077	5.2019	15.3259	11.8711	16.2695	14.5527	14.2311	13.9528	12.8945	10.982	13.0577	14.0491	12.7458	12.3696	1.6054e-08	0.094335
IL-17F	3.34905	1.87844	1.67598	2.89548	2.30116	2.1259	2.92615	2.21626	14.9061	9.03424	6.77069	6.2359	0.691587	1.04395	0.574834	1.16211	0.868122	0.901846	0.023742	0.003486
IL-21	57.831	23.7615	45.3259	35.8952	40.7963	39.2586	121.149	102.262	224.239	129.719	144.342	133.259	19.9466	3.16013	19.9466	3.16013	11.5534	11.2158	1.5e-05	7.256e-07
IL-22	56.5622	40.259	43.0861	21.5677	40.4053	39.5897	5.58507	11.2327	39.3862	15.8156	18.0049	16.259	12.3944	32.4314	11.9183	38.7562	23.8751	23.0185	0.008408	0.626407

## Sheet: Fig.s2
s2a
ALT							AST				p value			TG				p value
NCD	MCD	MCD+cDNT	MCD+Rapa	p value			NCD	MCD	MCD+cDNT	MCD+Rapa	NCDVSMCD		1.3183e-10	NCD	MCD	MCD+cDNT	MCD+Rapa	NCDVSMCD		2.758e-08
32.0104	197.555	74.5429	44.2641	NCDVSMCD		4.0495e-10	27.2555	128.639	58.1351	51.8735	MCDVSMCD+cDNT		8.8154e-08	0.971669	2.69828	1.00614	1.14863	MCDVSMCD+cDNT		1.4653e-07
27.3633	225.525	96.35	47.3103	MCDVSMCD+cDNT		2.0475e-08	23.8158	90.3915	74.9096	58.1351	MCDVSMCD+Rapa		1.2003e-08	1.05187	2.03514	1.07474	1.23481	MCDVSMCD+Rapa		2.4193e-07
26.7179	227.768	62.909	71.9854	MCDVSMCD+Rapa		1.9006e-09	21.0077	123.14	53.6241	39.0604				0.868938	1.82934	1.14334	0.846071
38.3179	151.862	84.6006	32.0104				30.467	131.435	62.2229	56.3077				0.811602	1.98941	1.07474	1.16621
25.441	224.763	51.615	52.8631				31.901	107.38	38.0446	40.4801				1.16654	2.72115	1.37201	1.28054
34.5784	293.728	45.1837	31.5939				26.6956	111.216	41.4742	36.0582				0.846071	2.44674	0.823204	1.04177
S2b
NAS Score							Oil red o
NCD	MCD	MCD+cDNT	MCD+Rapa	p value			NCD	MCD	MCD+cDNT	MCD+Rapa	p value
0	6	4	3	NCDVSMCD		0.005298	5.487	67.372	34.114	32.5898	NCDVSMCD		8.4643e-13
0	7	4	3	MCDVSMCD+cDNT		0.009528	4.287	77.3002	38.6232	21.267	MCDVSMCD+cDNT		3.7851e-09
0	7	5	3	MCDVSMCD+Rapa		0.008559	4.6334	66.6318	36.8473	23.6666	MCDVSMCD+Rapa		7.6789e-12
0	6	5	2				4.85	62.5742	42.9732	32.6692
0	7	4	3				6.1748	60.8754	36.6887	28.1878
0	6	3	2				3.2492	61.6962	40.1445	20.6292
S2e
NCD	MCD	MCD+cDNT	MCD+Rapa	p value
3.34	15	18.2	7.05	NCDVSMCD		2e-06
3.44	9.77	13.8	3.32	MCDVSMCD+cDNT		0.188162
3.442	14.45	7.62	4.58	MCDVSMCD+Rapa		1.2e-05
3.5	16	8.88	2.2
3.69	14.1	10.1	7.27
3.24	17.4	9.21	3.05
S2g
Liver DNT	cDNT
11.3	0.67	p value
11.17	0.73	2e-06
10.7	0.41
15.7	0.93
11.1	0.9

## Sheet: Fig.s3
s3a															p value
	NCD					CD-HFD					CD-HFD+cDNT				NCDVSCD-HFD		CD-HFDVSCDHFD+Cdnt
12 week	31.2	32.4	35	31.1	29.6	41.8	46.5	44.5	39.2		43.3	45.5	44.1	40.7	0.00012		0.970558
16 week	33.5	29.5	37	36.5	33.2	52	56.5	53.5	49.3		45	46.8	49.2	48.5	3e-06		0.043012
s3b															p value
	NCD					CD-HFD					CD-HFD+cDNT				NCDVSCD-HFD		CD-HFDVSCDHFD+Cdnt
12 week	3.8	4.5	3.4	3.6	3.9	7.5	8.9	10.5	9.4		8.4	9.9	9.7	7.9	1.7e-05		0.986673
16 week	3.3	3.2	4.2	3.4	2	8.9	9.3	10.1	9.4		5.8	7.6	6.9	6.2	4.0834e-07		0.000663
s3c
NAS Score						oil red o						Sirius red						a-SMA
NCD	CD-HFD	CD-HFD+cDNT	p value			NCD	CD-HFD	CD-HFD+cDNT	p value			NCD	CD-HFD	CD-HFD+cDNT	p value			NCD	CD-HFD	CD-HFD+cDNT	p value
0	7	5	NCDVSCD-HFD		0.00617	3.7182	49.5992	38.71	NCDVSCD-HFD		1.6174e-08	0.773	4.2106	1.7264	NCDVSCD-HFD		5.5e-05	0.522167	1.02833	0.658375	NCDVSCD-HFD		0.002042
0	7	4	CD-HFDVSCDHFD+Cdnt		0.045558	5.1182	54.333	36.8428	CD-HFDVSCDHFD+Cdnt		3.8e-05	1.7002	5.1552	2.4694	CD-HFDVSCDHFD+Cdnt		0.000496	0.566333	2.2715	0.860625	CD-HFDVSCDHFD+Cdnt		0.007284
0	6	4				4.8464	59.683	39.1648				1.2158	6.822	1.702				0.547	3.4835	0.624375
0	7	4				0.9346	62.048	36.3056				0.698	8.0744	2.0638				0.47	3.547	0.864889
0						1.6904						0.6508						0.298833
s3d
ALT						AST						TG
NCD	CD-HFD	CD-HFD+cDNT	p value			NCD	CD-HFD	CD-HFD+cDNT	p value			NCD	CD-HFD	CD-HFD+cDNT	p value
34.7393	85.0116	51.1869	NCDVSCD-HFD		3e-06	27.7082	68.6598	31.5053	NCDVSCD-HFD		1.6e-05	1.48	1.65	1.75	NCDVSCD-HFD		0.020284
30.1021	82.5174	40.6825	CD-HFDVSCDHFD+Cdnt		0.000243	31.786	61.3157	35.8483	CD-HFDVSCDHFD+Cdnt		0.000109	1.64	1.931	1.69871	CD-HFDVSCDHFD+Cdnt		0.073801
31.286	99.2523	62.4972				34.6624	67.0489	29.2675				1.177	2.107	1.38598
42.6212	80.0525	56.5973				25.9686	56.3157	46.1566				1.733	2.189	1.57823
31.4274						33.2084						1.5325
s3e
NCD	CD-HFD	CD-HFD+cDNT
85.9982	199.318	175.954	p value
106.924	227.982	195.017	NCDVSCD-HFD		0.000261
141.707	134.898	103.245	CD-HFDVSCDHFD+Cdnt		0.018446
82.6816	282.68	120.964
89.234	198.335	148.795
101.412	256.607	147.555

[truncated: 7 more sheets: Fig.s5, Fig.s6, Fig.s7, Fig.s8, Fig.s9, Fig.s10, Fig.s11]
